# Supplementary material for: Recycling of modified H2A-H2B provides short-term memory of chromatin states
Source: Cell. 2023 Mar 2;186(5):1050–1065.e19. doi: 10.1016/j.cell.2023.01.007 (PMC9994263; doi:10.1016/j.cell.2023.01.007)
Supplement: Table S2. Sequencing data generated in this study, related to STAR Methods [file mmc2.xlsx]

## Sheet: Sheet2
Table S2. Sequencing data generated in this study. Related to STAR methods.
sample ID_GEO ID	cell line name_Groth ID	clone name	replicate name	no_mapped (mm10 or hg38)	no_filtered (unique, deduplicated), mm10 or hg38	no_mapped (dm6)	no_filtered (unique, deduplicated), dm6	Mode of sequencing	Comments
ChIP_Input_r1	410	WT	r1	7974482	6214200	62036	15666	single-read	Peak Calling
ChIP_Input_r2	410	WT	r2	28006053	20756635	58203	38209	single-read	Peak Calling
ChIP_Input_r3	410	WT	r3	40746275	30465333	94257	53698	single-read	Peak Calling
ChIP_410_H2AK119ub_r1	410	WT	r1	6673407	5687463	23507	15641	single-read	Peak Calling
ChIP_410_H2AK119ub_r2	410	WT	r2	19379895	16487817	42387	22957	single-read	Peak Calling
ChIP_410_H2AK119ub_r3	410	WT	r3	26464301	21140061	29201	17127	single-read	Peak Calling
ChIP_522_H3K27me3_r1	410	WT	r1	13266159	9474766	537916	119182	single-read	Peak Calling & ChORseq
ChIP_410_H3K27me3_r2	522	WT (untreated)	r2	13574977	9699374	715471	169698	single-read	Peak Calling & ChORseq
ChIP_410_H2AZ_r1	410	WT	r1	20215559	14737775	20542	7482	single-read	Peak Calling & ChORseq
ChIP_410_H2AZ_r2	410	WT	r2	8381813	5955998	34801	7441	single-read	Peak Calling & ChORseq
ChIP_410_H2BK120ub_r1	410	WT	r1	8889281	7766566	69903	63438	single-read	Peak Calling & ChORseq
ChIP_410_H2BK120ub_r2	410	WT	r2	11938816	10238331	108189	98780	single-read	Peak Calling & ChORseq
ChIP_410_H2BK120ub_r3	410	WT	r3	8709510	7525195	101994	30499	single-read	Peak Calling
ChOR_panH2A_totalChIP_rep1	410	WT	r1	5342495	3510076	320620	208086	single-read	ChORseq
ChOR_panH2A_totalChIP_rep2	410	WT	r2	6855348	5494137	18490	10984	single-read	ChORseq
ChOR_panH3_totalChIP_rep1	410	WT	r1	11619839	7639819	111528	50822	single-read	ChORseq
ChOR_totalChIP_H2AK119ub_r1	410	WT	r1	8735131	8333496	29908	26645	single-read	ChORseq
ChOR_totalChIP_H2AK119ub_r2	410	WT	r2	8347869	7866055	33982	26819	single-read	ChORseq
ChOR_totalChIP_H2BK120ub_TPL_r1	410	WT	r1	9674858	9249955	72844	65383	single-read	10min TPL (10uM), ChOR-seq
ChOR_totalChIP_H2BK120ub_TPL_r2	410	WT	r2	12293657	11567715	109687	95809	single-read	10min TPL (10uM), ChOR-seq
ChIP_HCT116_H2BK120ub1_T0_rep1	205	HCT116	r1	44574733	29541754	81599	59173	paired-end
ChIP_HCT116_H2BK120ub1_T0_rep2	205	HCT116	r2	27851642	18337382	58318	43141	paired-end
ChIP_HCT116_H2BK120ub1_T0TPL_rep1	205	HCT116	r1	47471581	31303415	118203	84451	paired-end	20min Triptolide (TPL) treatment (10uM)
ChIP_HCT116_H2BK120ub1_T0TPL_rep2	205	HCT116	r2	47260430	30616724	122629	90489	paired-end	20min TPL treatment (10uM)
ChIP_HCT116_H2AZ_T0_rep1	205	HCT116	r1	50663624	33835767	61632	31409	paired-end
ChIP_HCT116_H2AZ_T0_rep2	205	HCT116	r2	33380837	21245620	50655	26071	paired-end
ChIP_Input_HCT116_T0_rep1	205	HCT116	r1	85236833	55936392	81807	51055	paired-end
ChIP_Input_HCT116_T0_rep2	205	HCT116	r2	71165976	47469544	74795	47186	paired-end
ChIP_Input_HCT116_T0TPL_rep1	205	HCT116	r1	73220424	48601823	77673	49477	paired-end	20min TPL treatment (10uM)
ChIP_Input_HCT116_T0TPL_rep2	205	HCT116	r2	63507850	41783514	74101	45917	paired-end	20min TPL treatment (10uM)
ChIP_Ring1B_DMSO_rep1	522	Ring1B-mAID BAP1dTAG Ring1AKO	r1	28085221	20717959	3322065	2275158	paired-end
ChIP_Ring1B_DMSO_rep2	522	Ring1B-mAID BAP1dTAG Ring1AKO	r2	28258191	20872722	3532913	2416597	paired-end
ChIP_Ring1B_IAAdTAG_rep1	522	Ring1B-mAID BAP1dTAG Ring1AKO	r1	24337458	16582592	3538276	2411698	paired-end	80min dTAG (1uM), IAA (500uM)
ChIP_Ring1B_IAAdTAG_rep2	522	Ring1B-mAID BAP1dTAG Ring1AKO	r2	25641653	16975072	6629926	4493227	paired-end	80min dTAG (1uM), IAA (500uM)
ChIP_Input_Ring1B_DMSO_rep1	522	Ring1B-mAID BAP1dTAG Ring1AKO	r1	22865029	14653437	57320	27875	paired-end
ChIP_Input_Ring1B_DMSO_rep2	522	Ring1B-mAID BAP1dTAG Ring1AKO	r2	23301110	15118150	58737	28294	paired-end
ChIP_Input_Ring1B_dTAGIAA_rep1	522	Ring1B-mAID BAP1dTAG Ring1AKO	r1	24661441	15912617	52174	24107	paired-end	80min dTAG (1uM), IAA (500uM)
ChIP_Input_Ring1B_dTAGIAA_rep2	522	Ring1B-mAID BAP1dTAG Ring1AKO	r2	37190511	23725607	93195	42293	paired-end	80min dTAG (1uM), IAA (500uM)
ChIP_JARID2_DMSO_rep1	570	MCM2-2A RING1BmAID RING1AKO	r1	25702022	18560046	368845	262382	single-read
ChIP_JARID2_DMSO_rep2	570	MCM2-2A RING1BmAID RING1AKO	r2	30453762	21615406	216778	138858	single-read
ChIP_JARID2_IAA_rep1	570	MCM2-2A RING1BmAID RING1AKO	r1	30277127	21071618	431242	306439	single-read	2h IAA (500uM)
ChIP_JARID2_IAA_rep2	570	MCM2-2A RING1BmAID RING1AKO	r2	33837263	23094006	313883	197944	single-read	2h IAA (500uM)
ChIP_Input_JARID2_DMSO_rep1	570	MCM2-2A RING1BmAID RING1AKO	r1	16248685	11297828	34498	13725	single-read
ChIP_Input_JARID2_DMSO_rep2	570	MCM2-2A RING1BmAID RING1AKO	r2	25606577	17759238	50428	18617	single-read
ChIP_Input_JARID2_IAA_rep1	570	MCM2-2A RING1BmAID RING1AKO	r1	9266182	6448602	20252	7993	single-read	2h IAA (500uM)
ChIP_Input_JARID2_IAA_rep2	570	MCM2-2A RING1BmAID RING1AKO	r2	26613806	18374786	54550	20457	single-read	2h IAA (500uM)
ChIP_H3K27me3_DMSO_rep1	570	MCM2-2A RING1BmAID RING1AKO	r1	17210087	12163843	29742	13357	single-read
ChIP_H3K27me3_DMSO_rep2	570	MCM2-2A RING1BmAID RING1AKO	r2	15081681	10687617	133434	87270	single-read
ChIP_H3K27me3_IAA_rep1	570	MCM2-2A RING1BmAID RING1AKO	r1	8185030	5822148	13651	5713	single-read	2h IAA (500uM)
ChIP_H3K27me3_IAA_rep2	570	MCM2-2A RING1BmAID RING1AKO	r2	18663765	13005274	150827	99539	single-read	2h IAA (500uM)
ChIP_Input_H3K27me3_DMSO_rep1	570	MCM2-2A RING1BmAID RING1AKO	r1	9334191	6667716	8289	2351	single-read
ChIP_Input_H3K27me3_DMSO_rep2	570	MCM2-2A RING1BmAID RING1AKO	r2	5788930	4039529	10892	6094	single-read
ChIP_Input_H3K27me3_IAA_rep1	570	MCM2-2A RING1BmAID RING1AKO	r1	7946433	5687784	6975	1795	single-read	2h IAA (500uM)
ChIP_Input_H3K27me3_IAA_rep2	570	MCM2-2A RING1BmAID RING1AKO	r2	6916500	4851613	11181	6210	single-read	2h IAA (500uM)
ChOR
ChOR_T0_H2AK119ub_r1	410	WT	r1	9787963	5760778	2793672	1786370	single-read
ChOR_T0_H2AK119ub_r2	410	WT	r2	2922260	2094301	1796679	1344278	single-read
ChOR_T15_H2AK119ub_r1	410	WT	r1	34974648	20601681	3421580	2171703	single-read
ChOR_T15_H2AK119ub_r2	410	WT	r2	16379878	11579300	1642473	1237688	single-read
ChOR_T30_H2AK119ub_r1	410	WT	r1	48825526	28764382	3638212	2303711	single-read
ChOR_T30_H2AK119ub_r2	410	WT	r2	35493786	24926184	2269599	1686586	single-read
ChOR_T60_H2AK119ub_r1	410	WT	r1	54391205	32120355	3872114	2460095	single-read
ChOR_T60_H2AK119ub_r2	410	WT	r2	41878720	29478574	2011888	1503906	single-read
ChOR_T120_H2AK119ub_r1	410	WT	r1	73849901	42509370	3991507	2506102	single-read
ChOR_T120_H2AK119ub_r2	410	WT	r2	44402165	31022665	1988328	1483448	single-read
ChOR_T180_H2AK119ub_r1	410	WT	r1	61390019	35585589	2908986	1850896	single-read
ChOR_T180_H2AK119ub_r2	410	WT	r2	47851143	33240480	2048551	1523292	single-read
ChOR_T480_H2AK119ub_r1	410	WT	r1	54851880	32094104	3332825	2125928	single-read
ChOR_T480_H2AK119ub_r2	410	WT	r2	52296966	36659509	1886864	1400765	single-read
ChOR_noEdU_H2AK119ub_r1	410	WT	r1	2495767	1475509	2415771	1567800	single-read
ChOR_noEdU_H2AK119ub_r2	410	WT	r2	896876	642176	1943150	1450957	single-read
ChOR_T0_H2AK119ub_r3	410	WT	r3	18948324	9062881	4146417	2176262	single-read	only used for S1B
ChOR_T0_H2AK119ub_r4	410	WT	r4	6706558	3823958	1193760	698713	single-read	only used for S1B
ChOR_noEdU_H2AK119ub_r3	410	WT	r3	2786728	1373619	4413486	2307362	single-read	only used for S1B
ChOR_noEdU_H2AK119ub_r4	410	WT	r4	939808	532321	766348	456317	single-read	only used for S1B
ChOR_T0_H2BK120ub_r1	410	WT	r1	15325958	7784902	10269197	5408184	single-read
ChOR_T0_H2BK120ub_r2	410	WT	r2	7239469	2466998	4485870	1806216	single-read
ChOR_T15_H2BK120ub_r1	410	WT	r1	39560308	20207870	7099005	3919715	single-read
ChOR_T15_H2BK120ub_r2	410	WT	r2	23148326	7560153	3019293	1231631	single-read
ChOR_T30_H2BK120ub_r1	410	WT	r1	38833635	19521930	5813000	3139093	single-read
ChOR_T30_H2BK120ub_r2	410	WT	r2	61361004	20241668	5975697	2354987	single-read
ChOR_T60_H2BK120ub_r1	410	WT	r1	54641552	27503196	8328741	4491163	single-read
ChOR_T60_H2BK120ub_r2	410	WT	r2	66549734	21778223	6184507	2448772	single-read
ChOR_T120_H2BK120ub_r1	410	WT	r1	63160390	31411794	6526935	3589605	single-read
ChOR_T120_H2BK120ub_r2	410	WT	r2	89801260	27850099	6710809	2579373	single-read
ChOR_T180_H2BK120ub_r1	410	WT	r1	66638579	32862013	5493905	2990699	single-read
ChOR_T180_H2BK120ub_r2	410	WT	r2	57054362	17988374	5046497	1995509	single-read
ChOR_T480_H2BK120ub_r1	410	WT	r1	65939086	32268017	7119632	3859383	single-read
ChOR_T480_H2BK120ub_r2	410	WT	r2	54505285	17457039	5224561	2064970	single-read
ChOR_noEdU_H2BK120ub_r1	410	WT	r1	3409345	1740715	7145228	3885176	single-read
ChOR_noEdU_H2BK120ub_r2	410	WT	r2	1307190	439508	3663028	1492930	single-read
ChOR_T0TPL_H2BK120ub_r1	410	WT	r1	10051077	5270187	5025989	2805416	single-read	10min TPL treatment (10uM)
ChOR_T0TPL_H2BK120ub_r2	410	WT	r2	12627973	4252941	6260351	2417574	single-read	10min TPL treatment (10uM)
ChOR_T0_clickedInput_H2AK119ub_r1	410	WT	r1	5179881	4237339	204568	182953	single-read
ChOR_T0_clickedInput_H2AK119ub_r2	410	WT	r2	4560121	3765997	278778	251632	single-read
ChOR_T0_clickedInput_H2BK120ub_r1	410	WT	r1	8515205	6596331	408045	350060	single-read
ChOR_T0_clickedInput_H2BK120ub_r2	410	WT	r2	5756625	4460422	252956	214279	single-read
ChOR_T0TPL_clickedInput_H2BK120ub_r1	410	WT	r1	9655458	7535382	333184	285413	single-read
ChOR_T0TPL_clickedInput_H2BK120ub_r2	410	WT	r2	8245371	6395306	286772	241699	single-read
ChOR_T15_clickedInput_H2A_H2Bub_r1	410	WT	r1	23573690	18218416	495973	419676	single-read
ChOR_T15_clickedInput_H2A_H2Bub_r2	410	WT	r2	17058222	13026365	318348	264871	single-read
ChOR_T30_clickedInput_H2AK119ub_r1	410	WT	r1	12715027	10341065	233692	206732	single-read
ChOR_T30_clickedInput_H2BK120ub_r1	410	WT	r1	23549079	18188602	445209	377620	single-read
ChOR_T30_clickedInput_H2AK119ub_r2	410	WT	r2	20063777	16385949	346869	306456	single-read
ChOR_T60_clickedInput_H2AK119ub_r1	410	WT	r1	6790978	5597341	145697	133610	single-read
ChOR_T60_clickedInput_H2BK120ub_r1	410	WT	r1	21351423	16415220	502512	426742	single-read
ChOR_T60_clickedInput_H2AK119ub_r2	410	WT	r2	12909236	10663332	195570	177303	single-read
ChOR_T120_clickedInput_H2A_H2Bub_r1	410	WT	r1	11524217	7372065	242584	144209	single-read
ChOR_T120_clickedInput_H2A_H2Bub_r2	410	WT	r2	21178107	17276792	348162	308094	single-read
ChOR_T180_clickedInput_H2A_H2Bub_r1	410	WT	r1	13944365	8896217	262753	161362	single-read
ChOR_T180_clickedInput_H2A_H2Bub_r2	410	WT	r2	15281101	11617718	288844	241497	single-read
ChOR_T480_clickedInput_H2A_H2Bub_r1	410	WT	r1	13292883	8427797	257432	155997	single-read
ChOR_T480_clickedInput_H2A_H2Bub_r2	410	WT	r2	18128336	13794932	347774	289913	single-read
ChOR_T0_H2AZ_r1	410	WT	r1	3347035	2284705	603258	413140	single-read
ChOR_T0_H2AZ_r2	410	WT	r2	3708761	2543880	280120	191837	single-read
ChOR_T15_H2AZ_r1	410	WT	r1	36061956	24212354	479539	311537	single-read
ChOR_T15_H2AZ_r2	410	WT	r2	21231038	14476423	456717	282494	single-read
ChOR_T30_H2AZ_r1	410	WT	r1	46321980	31374602	470269	307180	single-read
ChOR_T30_H2AZ_r2	410	WT	r2	26350605	17775502	402866	235789	single-read
ChOR_T60_H2AZ_r1	410	WT	r1	74448232	49641379	612861	394989	single-read
ChOR_T60_H2AZ_r2	410	WT	r2	41565742	28079760	533167	300570	single-read
ChOR_T120_H2AZ_r1	410	WT	r1	83169243	54463291	438703	271380	single-read
ChOR_T120_H2AZ_r2	410	WT	r2	47975677	32301907	502074	266447	single-read
ChOR_T180_H2AZ_r1	410	WT	r1	108654345	69690790	752694	319361	single-read
ChOR_T180_H2AZ_r2	410	WT	r2	19981421	13405174	201810	108136	single-read
ChOR_T480_H2AZ_r1	410	WT	r1	94332241	61298928	454432	279829	single-read
ChOR_T480_H2AZ_r2	410	WT	r2	62199546	41008480	684686	367407	single-read
ChOR_noEdU_H2AZ_r1	410	WT	r1	280825	188339	512312	348235	single-read
ChOR_noEdU_H2AZ_r2	410	WT	r2	648912	434337	180501	125686	single-read
ChOR_T0_clickedInput_H2AZ_r1	410	WT	r1	3081761	2106352	295635	195243	single-read
ChOR_T0_clickedInput_H2AZ_r2	410	WT	r2	15607257	10399091	586953	351434	single-read
ChOR_T15_clickedInput_H2AZ_r1	410	WT	r1	8211537	5561392	187855	120533	single-read
ChOR_T15_clickedInput_H2AZ_r2	410	WT	r2	12559748	8394425	241578	135998	single-read
ChOR_T30_clickedInput_H2AZ_r1	410	WT	r1	22387582	15091078	438690	279356	single-read
ChOR_T30_clickedInput_H2AZ_r2	410	WT	r2	15870240	10564033	279645	153613	single-read
ChOR_T60_clickedInput_H2AZ_r1	410	WT	r1	8599321	5777101	152648	97121	single-read
ChOR_T60_clickedInput_H2AZ_r2	410	WT	r2	19944789	13294860	361076	197592	single-read
ChOR_T120_clickedInput_H2AZ_r1	410	WT	r1	17055302	11415298	282314	180811	single-read
ChOR_T120_clickedInput_H2AZ_r2	410	WT	r2	24522847	16329565	446567	244545	single-read
ChOR_T180_clickedInput_H2AZ_r1	410	WT	r1	25295169	16945566	321096	201599	single-read
ChOR_T180_clickedInput_H2AZ_r2	410	WT	r2	20707655	13757563	353123	191999	single-read
ChOR_T480_clickedInput_H2AZ_r1	410	WT	r1	15931407	10731083	227528	144106	single-read
ChOR_T480_clickedInput_H2AZ_r2	410	WT	r2	18524055	12293722	329853	181015	single-read
ChOR_T0_H3K27me3_r1	522	WT (untreated)	r1	4044559	2180933	5022438	2652608	single-read
ChOR_T0_H3K27me3_r2	410	WT	r2	5042680	2579597	2856397	1454589	single-read
ChOR_T180_H3K27me3_r1	522	WT (untreated)	r1	32211075	17382765	6223596	3250151	single-read
ChOR_T180_H3K27me3_r2	410	WT	r2	22912268	11459703	4145186	2058789	single-read
ChOR_T480_H3K27me3_r1	522	WT (untreated)	r1	33005311	17922080	4281422	2259149	single-read
ChOR_T480_H3K27me3_r2	410	WT	r2	17984529	9700235	2538261	1380525	single-read
ChOR_T720_H3K27me3_r1	522	WT (untreated)	r1	28053705	15185365	4698307	2488251	single-read
ChOR_T720_H3K27me3_r2	410	WT	r2	57849531	28021959	7063816	3481444	single-read
ChOR_T0_clickedInput_H3K27me3_r1	522	WT (untreated)	r1	4246581	2794527	182107	114255	single-read
ChOR_T0_clickedInput_H3K27me3_r2	410	WT	r2	9749222	6750544	243708	154642	single-read
ChOR_T180_clickedInput_H3K27me3_r1	522	WT (untreated)	r1	18320939	12700778	225900	138528	single-read
ChOR_T180_clickedInput_H3K27me3_r2	410	WT	r2	18121484	12538267	223678	137619	single-read
ChOR_T480_clickedInput_H3K27me3_r1	522	WT (untreated)	r1	21554979	14025280	243959	144316	single-read
ChOR_T480_clickedInput_H3K27me3_r2	410	WT	r2	14307765	9822721	199335	124310	single-read
ChOR_T720_clickedInput_H3K27me3_r1	522	WT (untreated)	r1	14305329	9291853	219468	133985	single-read
ChOR_T720_clickedInput_H3K27me3_r2	410	WT	r2	12912179	8358826	179946	108926	single-read
ChOR_panH2A_T0_rep1	410	WT	r1	3608886	1817299	10043582	5084326	single-read
ChOR_panH3_T0_rep1	410	WT	r1	95720091	47832421	9287048	4718626	single-read
ChOR_T0_DMSO_EdU_r1	522	Ring1B-mAID BAP1dTAG Ring1AKO	r1	67980108	8706148	17457032	2249033	single-read
ChOR_T0_DMSO_EdU_r2	522	Ring1B-mAID BAP1dTAG Ring1AKO	r2	53477882	8189500	21358193	3456131	single-read
ChOR_T0_DMSO_EdU_r3	522	Ring1B-mAID BAP1dTAG Ring1AKO	r3	74282170	9364816	38631402	5281108	single-read
ChOR_T0_DMSO_noEdU_r1	522	Ring1B-mAID BAP1dTAG Ring1AKO	r1	11028385	1381327	16846172	2120832	single-read
ChOR_T0_DMSO_noEdU_r2	522	Ring1B-mAID BAP1dTAG Ring1AKO	r2	4624518	806062	21541055	3456721	single-read
ChOR_T0_DMSO_noEdU_r3	522	Ring1B-mAID BAP1dTAG Ring1AKO	r3	9444010	1418825	33163588	4839677	single-read
ChOR_T0_IAAdTAG_EdU_r1	522	Ring1B-mAID BAP1dTAG Ring1AKO	r1	22187394	2586978	19273725	2514473	single-read	80min dTAG (1uM), IAA (500uM)
ChOR_T0_IAAdTAG_EdU_r2	522	Ring1B-mAID BAP1dTAG Ring1AKO	r2	13136005	1907907	22353484	3677155	single-read	80min dTAG (1uM), IAA (500uM)
ChOR_T0_IAAdTAG_EdU_r3	522	Ring1B-mAID BAP1dTAG Ring1AKO	r3	23419683	2883921	37932331	5579288	single-read	80min dTAG (1uM), IAA (500uM)
ChOR_T0_IAAdTAG_noEdU_r1	522	Ring1B-mAID BAP1dTAG Ring1AKO	r1	2454272	361087	10251861	1659106	single-read	80min dTAG (1uM), IAA (500uM)
ChOR_T0_IAAdTAG_noEdU_r2	522	Ring1B-mAID BAP1dTAG Ring1AKO	r2	899980	192283	9389214	2181180	single-read	80min dTAG (1uM), IAA (500uM)
ChOR_T0_IAAdTAG_noEdU_r3	522	Ring1B-mAID BAP1dTAG Ring1AKO	r3	1697574	281298	22215122	3332374	single-read	80min dTAG (1uM), IAA (500uM)
ChOR_totalChIP_DMSO_EdU_r1	522	Ring1B-mAID BAP1dTAG Ring1AKO	r1	8606662	6668396	26734	12919	single-read
ChOR_totalChIP_DMSO_EdU_r2	522	Ring1B-mAID BAP1dTAG Ring1AKO	r2	7288227	5719447	36771	18249	single-read
ChOR_totalChIP_DMSO_EdU_r3	522	Ring1B-mAID BAP1dTAG Ring1AKO	r3	7265053	5641879	38173	21311	single-read
ChOR_totalChIP_IAAdTAG_EdU_r1	522	Ring1B-mAID BAP1dTAG Ring1AKO	r1	7370323	5366446	50166	31363	single-read	80min dTAG (1uM), IAA (500uM)
ChOR_totalChIP_IAAdTAG_EdU_r2	522	Ring1B-mAID BAP1dTAG Ring1AKO	r2	12895164	9689443	128589	88830	single-read	80min dTAG (1uM), IAA (500uM)
ChOR_totalChIP_IAAdTAG_EdU_r3	522	Ring1B-mAID BAP1dTAG Ring1AKO	r3	6084298	4555496	80533	57584	single-read	80min dTAG (1uM), IAA (500uM)
ChOR_T0_clickedInputs_DMSO_EdU_r1	522	Ring1B-mAID BAP1dTAG Ring1AKO	r1	14885654	7663031	388858	190945	single-read
ChOR_T0_clickedInputs_DMSO_EdU_r2	522	Ring1B-mAID BAP1dTAG Ring1AKO	r2	18000076	9149602	818446	386637	single-read
ChOR_T0_clickedInputs_DMSO_EdU_r3	522	Ring1B-mAID BAP1dTAG Ring1AKO	r3	15432017	8005497	837963	425697	single-read
ChOR_T0_clickedInputs_IAAdTAG_EdU_r1	522	Ring1B-mAID BAP1dTAG Ring1AKO	r1	16341302	8101320	342030	169688	single-read	80min dTAG (1uM), IAA (500uM)
ChOR_T0_clickedInputs_IAAdTAG_EdU_r2	522	Ring1B-mAID BAP1dTAG Ring1AKO	r2	17289274	8487691	663717	328031	single-read	80min dTAG (1uM), IAA (500uM)
ChOR_T0_clickedInputs_IAAdTAG_EdU_r3	522	Ring1B-mAID BAP1dTAG Ring1AKO	r3	22557553	11181814	827375	429132	single-read	80min dTAG (1uM), IAA (500uM)
ChOR_T0_Ring1B_DMSO_rep1	522	Ring1B-mAID BAP1dTAG Ring1AKO	r1	6638193	2705481	100653204	40958125	paired-end
ChOR_T0_Ring1B_DMSO_rep2	522	Ring1B-mAID BAP1dTAG Ring1AKO	r2	8543685	3730920	140568346	60225293	paired-end
ChOR_T0_Ring1B_IAAdTAG_rep1	522	Ring1B-mAID BAP1dTAG Ring1AKO	r1	8002899	3161447	105493634	41815743	paired-end	80min dTAG (1uM), IAA (500uM)
ChOR_T0_Ring1B_IAAdTAG_rep2	522	Ring1B-mAID BAP1dTAG Ring1AKO	r2	5599791	2370149	120264415	51852359	paired-end	80min dTAG (1uM), IAA (500uM)
ChOR_T120_Ring1B_DMSO_rep1	522	Ring1B-mAID BAP1dTAG Ring1AKO	r1	48919632	20018132	130392552	51409813	paired-end
ChOR_T120_Ring1B_DMSO_rep2	522	Ring1B-mAID BAP1dTAG Ring1AKO	r2	30194456	13777020	88576701	38526389	paired-end
ChOR_T0_ClickedInput_Ring1B_DMSO_rep1	522	Ring1B-mAID BAP1dTAG Ring1AKO	r1	36401744	22710778	1422045	811440	paired-end
ChOR_T0_ClickedInput_Ring1B_DMSO_rep2	522	Ring1B-mAID BAP1dTAG Ring1AKO	r2	33608690	20887776	1703834	966200	paired-end
ChOR_T0_ClickedInput_Ring1B_IAAdTAG_rep1	522	Ring1B-mAID BAP1dTAG Ring1AKO	r1	25098458	15641491	788074	448825	paired-end	80min dTAG (1uM), IAA (500uM)
ChOR_T0_ClickedInput_Ring1B_IAAdTAG_rep2	522	Ring1B-mAID BAP1dTAG Ring1AKO	r2	17766666	11036844	979932	562234	paired-end	80min dTAG (1uM), IAA (500uM)
ChOR_T120_ClickedInput_T2_Ring1B_DMSO_rep1	522	Ring1B-mAID BAP1dTAG Ring1AKO	r1	114012367	71013505	1508437	830109	paired-end
ChOR_T120_ClickedInput_T2_Ring1B_DMSO_rep2	522	Ring1B-mAID BAP1dTAG Ring1AKO	r2	168096009	103975051	2529424	1380919	paired-end
ChOR_T0_HCT116_H2BK120ub1_DMSO_rep1	205	HCT116	r1	89742979	38112769	48596122	20486983	paired-end
ChOR_T0_HCT116_H2BK120ub1_DMSO_rep2	205	HCT116	r2	81847050	38662722	45223180	21668937	paired-end
ChOR_T0TPL_HCT116_H2BK120ub1_TPL_rep1	205	HCT116	r1	96559158	41445949	52702570	22543951	paired-end	20min TPL treatment (10uM)
ChOR_T0TPL_HCT116_H2BK120ub1_TPL_rep2	205	HCT116	r2	83715232	38146291	66661942	31585498	paired-end	20min TPL treatment (10uM)
ChOR_noEdU_HCT116_H2BK120ub1_rep1	205	HCT116	r1	6568341	2851666	33135332	14455690	paired-end
ChOR_noEdU_HCT116_H2BK120ub1_rep2	205	HCT116	r2	8318200	3945064	39713833	18644949	paired-end
ChOR_T0_HCT116_H2AZ_DMSO_rep1	205	HCT116	r1	58382676	7119744	15680506	1128041	paired-end
ChOR_T0_HCT116_H2AZ_DMSO_rep2	205	HCT116	r2	52125540	6615074	10248410	777162	paired-end
ChOR_noEdU_HCT116_H2AZ_DMSO_rep1	205	HCT116	r1	5906603	762782	17423209	1211834	paired-end
ChOR_noEdU_HCT116_H2AZ_DMSO_rep2	205	HCT116	r2	8104058	1015135	20895422	1545809	paired-end
ChOR_T0_ClickedInput_HCT116_DMSO_rep1	205	HCT116	r1	59699054	34168045	5196466	2700500	paired-end
ChOR_T0_ClickedInput_HCT116_DMSO_rep2	205	HCT116	r2	92010377	50667171	8865613	4386684	paired-end
ChOR_T0TPL_ClickedInput_HCT116_TPL_rep1	205	HCT116	r1	81840770	46199985	7197509	3681691	paired-end	20min TPL treatment (10uM)
ChOR_T0TPL_ClickedInput_HCT116_TPL_rep2	205	HCT116	r2	98081154	53425515	13455187	6606130	paired-end	20min TPL treatment (10uM)
(x)SCAR
SCAR_410_H3K27me3_Pola1Series_T0_r1	410	WT	r1	26359757	14170867	n.a.	n.a.	single-read
SCAR_410_H3K27me3_Pola1Series_T0_r2	410	WT	r2	21999677	13879330	n.a.	n.a.	single-read
SCAR_476_H3K27me3_Pola1Series_T0_r1	476	Pola1-3A#1	r1	24923272	13914055	n.a.	n.a.	single-read
SCAR_476_H3K27me3_Pola1Series_T0_r2	476	Pola1-3A#1	r2	26491320	16354568	n.a.	n.a.	single-read
SCAR_579_H3K27me3_Pola1Series_T0_r3	579	Pola1-3A#2	r1	21305971	13732477	n.a.	n.a.	single-read
SCAR_410_H2AK119ub_Pola1Series_T0_r1	410	WT	r1	37218529	1892227	n.a.	n.a.	single-read
SCAR_410_H2AK119ub_Pola1Series_T0_r2	410	WT	r2	73263476	6690072	n.a.	n.a.	single-read
SCAR_410_H2AK119ub_Pola1Series_T0_r3	410	WT	r3	63317416	14443629	n.a.	n.a.	single-read
SCAR_476_H2AK119ub_Pola1Series_T0_r1	476	Pola1-3A#1	r1	32270655	2546614	n.a.	n.a.	single-read
SCAR_476_H2AK119ub_Pola1Series_T0_r2	476	Pola1-3A#1	r2	59614208	18590057	n.a.	n.a.	single-read
SCAR_476_H2AK119ub_Pola1Series_T0_r3	476	Pola1-3A#1	r3	57543398	19801677	n.a.	n.a.	single-read
SCAR_579_H2AK119ub_Pola1Series_T0_r3	579	Pola1-3A#2	r1	58892405	13910519	n.a.	n.a.	single-read
SCAR_410_H4K20me0_Pola1Series_T0_r1	410	WT	r1	19647081	11050943	n.a.	n.a.	single-read
SCAR_410_H4K20me0_Pola1Series_T0_r2	410	WT	r2	23631127	10547024	n.a.	n.a.	single-read
SCAR_476_H4K20me0_Pola1Series_T0_r1	476	POLA1-3A #1	r1	21755189	11636095	n.a.	n.a.	single-read
SCAR_476_H4K20me0_Pola1Series_T0_r2	476	POLA1-3A #1	r2	25404134	11978652	n.a.	n.a.	single-read
SCAR_579_H4K20me0_Pola1Series_T0_r3	579	POLA1-3A #2	r1	21260249	10675078	n.a.	n.a.	single-read
SCAR_410_strandedInput_Pola1Series_T0_r1	410	WT	r1	8809351	7730265	n.a.	n.a.	single-read
SCAR_410_strandedInput_Pola1Series_T0_r2	410	WT	r2	7782022	4612019	n.a.	n.a.	single-read
SCAR_410_strandedInput_Pola1Series_T0_r3	410	WT	r3	18111008	12271427	n.a.	n.a.	single-read
SCAR_476_strandedInput_Pola1Series_T0_r1	476	Pola1-3A#1	r1	7668783	6885006	n.a.	n.a.	single-read
SCAR_476_strandedInput_Pola1Series_T0_r2	476	Pola1-3A#1	r2	8769888	5615371	n.a.	n.a.	single-read
SCAR_476_strandedInput_Pola1Series_T0_r3	476	Pola1-3A#1	r3	16718820	11084219	n.a.	n.a.	single-read
SCAR_579_strandedInput_Pola1Series_T0_r3	579	Pola1-3A#2	r1	16743249	11300735	n.a.	n.a.	single-read
SCAR_410_H2AK119ub_MCM2Series_T0_r1	410	WT	r1	10187675	3045677	n.a.	n.a	single-read
SCAR_410_H2AK119ub_MCM2Series_T0_r2	410	WT	r2	28919331	5759791	n.a.	n.a	single-read
SCAR_410_H2AK119ub_MCM2Series_T0_r3	410	WT	r3	23750229	5965157	n.a.	n.a	single-read
SCAR_438_H2AK119ub_MCM2Series_T0_r1	438	MCM2-2A#1	r1	15494951	3405348	n.a.	n.a	single-read
SCAR_438_H2AK119ub_MCM2Series_T0_r2	438	MCM2-2A#1	r2	37494969	6770229	n.a.	n.a	single-read
SCAR_442_H2AK119ub_MCM2Series_T0_r3	442	MCM2-2A#2	r3	23276447	5325690	n.a.	n.a	single-read
SCAR_410_H4K20me0_MCM2Series_T0_r1	410	WT	r1	8103545	4241363	n.a.	n.a	single-read
SCAR_410_H4K20me0_MCM2Series_T0_r2	410	WT	r2	27162593	13262209	n.a.	n.a	single-read
SCAR_410_H4K20me0_MCM2Series_T0_r3	410	WT	r3	28956725	18920165	n.a.	n.a	single-read
SCAR_438_H4K20me0_MCM2Series_T0_r1	438	MCM2-2A #1	r1	4992213	3160727	n.a.	n.a.	single-read
SCAR_438_H4K20me0_MCM2Series_T0_r2	438	MCM2-2A #1	r2	34657062	16153896	n.a.	n.a.	single-read
SCAR_442_H4K20me0_MCM2Series_T0_r3	442	MCM2-2A #2	r1	14996529	12625268	n.a.	n.a.	single-read
SCAR_410_strandedInput_MCM2Series_T0_r1	410	WT	r1	14349502	9880149	n.a.	n.a	single-read
SCAR_410_strandedInput_MCM2Series_T0_r2	410	WT	r2	13750101	9064997	n.a.	n.a	single-read
SCAR_410_strandedInput_MCM2Series_T0_r3	410	WT	r3	18032052	11219613	n.a.	n.a	single-read
SCAR_438_strandedInput_MCM2Series_T0_r1	438	MCM2-2A#1	r1	18311152	12154946	n.a.	n.a	single-read
SCAR_438_strandedInput_MCM2Series_T0_r2	438	MCM2-2A#1	r2	12700910	8704453	n.a.	n.a	single-read
SCAR_442_strandedInput_MCM2Series_T0_r3	442	MCM2-2A#2	r3	15843014	9435786	n.a.	n.a	single-read
SCAR_410_H2AK119ub_MCM2Series_T30_r1	410	WT	r1	8460323	6883916	n.a.	n.a	single-read
SCAR_410_H2AK119ub_MCM2Series_T30_r2	410	WT	r2	29247109	15439446	n.a.	n.a	single-read
SCAR_410_H2AK119ub_MCM2Series_T30_r3	410	WT	r3	34878228	19338797	n.a.	n.a	single-read
SCAR_438_H2AK119ub_MCM2Series_T30_r1	438	MCM2-2A#1	r1	6174333	4801882	n.a.	n.a	single-read
SCAR_438_H2AK119ub_MCM2Series_T30_r2	438	MCM2-2A#1	r2	60358504	25731028	n.a.	n.a	single-read
SCAR_442_H2AK119ub_MCM2Series_T30_r3	442	MCM2-2A#2	r3	44239499	26117203	n.a.	n.a	single-read
SCAR_410_strandedInput_MCM2Series_T30_r1	410	WT	r1	12401253	8787865	n.a.	n.a	single-read
SCAR_410_strandedInput_MCM2Series_T30_r2	410	WT	r2	12980866	8842945	n.a.	n.a	single-read
SCAR_410_strandedInput_MCM2Series_T30_r3	410	WT	r3	11667278	8151945	n.a.	n.a	single-read
SCAR_438_strandedInput_MCM2Series_T30_r1	438	MCM2-2A#1	r1	26957591	17740127	n.a.	n.a	single-read
SCAR_438_strandedInput_MCM2Series_T30_r2	438	MCM2-2A#1	r2	14396338	9940663	n.a.	n.a	single-read
SCAR_442_strandedInput_MCM2Series_T30_r3	442	MCM2-2A#2	r3	11738173	7903005	n.a.	n.a	single-read
SCAR_410_H3K27me3_MCM2Series_T0_r1	410	WT	r1	31894769	22439429	n.a.	n.a.	paired-end
SCAR_410_H3K27me3_MCM2Series_T0_r2	410	WT	r2	37558324	25198706	n.a.	n.a.	paired-end
SCAR_438_H3K27me3_MCM2Series_T0_r1	438	MCM2-2A#1	r1	28340372	18370504	n.a.	n.a.	paired-end
SCAR_438_H3K27me3_MCM2Series_T0_r2	438	MCM2-2A#1	r2	33191773	20262708	n.a.	n.a.	paired-end
SCAR_439_H3K27me3_MCM2Series_T0_r3	439	MCM2-2A#2	r2	39402893	22886429	n.a.	n.a.	paired-end
SCAR_410_strandedInputforH3K27me3_MCM2Series_T0_r1	410	WT	r1	7644556	5846227	n.a.	n.a.	paired-end
SCAR_410_strandedInputforH3K27me3_MCM2Series_T0_r2	410	WT	r2	40865491	29051274	n.a.	n.a.	paired-end
SCAR_438_strandedInputforH3K27me3_MCM2Series_T0_r1	438	MCM2-2A#1	r1	7996640	6036219	n.a.	n.a.	paired-end
SCAR_438_strandedInputforH3K27me3_MCM2Series_T0_r2	438	MCM2-2A#1	r2	51283599	36233040	n.a.	n.a.	paired-end
SCAR_439_strandedInputforH3K27me3_MCM2Series_T0_r3	439	MCM2-2A#2	r2	42833524	30375586	n.a.	n.a.	paired-end
SCAR_410_H2AK119ub_Pole4Series_T0_r1	410	WT	r1	38870009	16276291	n.a.	n.a	single-read
SCAR_410_H2AK119ub_Pole4Series_T0_r2	410	WT	r2	18370673	3813583	n.a.	n.a	single-read
SCAR_551_H2AK119ub_Pole4Series_T0_r1	551	POLE4-KO#1	r1	39386751	13564417	n.a.	n.a	single-read
SCAR_551_H2AK119ub_Pole4Series_T0_r2	551	POLE4-KO#1	r2	29036612	4471932	n.a.	n.a	single-read
SCAR_552_H2AK119ub_Pole4Series_T0_r1	552	POLE4-KO#2	r1	31311985	12227936	n.a.	n.a	single-read
SCAR_552_H2AK119ub_Pole4Series_T0_r2	552	POLE4-KO#2	r2	24923308	2501606	n.a.	n.a	single-read
SCAR_410_H4K20me0_Pole4Series_T0_r1	410	WT	r1	34198912	14279609	n.a.	n.a	single-read
SCAR_410_H4K20me0_Pole4Series_T0_r2	410	WT	r2	57048829	22720470	n.a.	n.a	single-read
SCAR_551_H4K20me0_Pole4Series_T0_r1	551	POLE4KO #1	r1	36390453	16069436	n.a.	n.a.	single-read
SCAR_551_H4K20me0_Pole4Series_T0_r2	551	POLE4KO #1	r2	53032977	21560400	n.a.	n.a.	single-read
SCAR_552_H4K20me0_Pole4Series_T0_r1	552	POLE4KO #2	r1	38449077	15409741	n.a.	n.a.	single-read
SCAR_552_H4K20me0_Pole4Series_T0_r2	552	POLE4KO #2	r2	44153529	18414874	n.a.	n.a.	single-read
SCAR_410_H3K27me3_Pole4Series_T0_r1	410	WT	r1	40045776	16110627	n.a.	n.a	single-read
SCAR_410_H3K27me3_Pole4Series_T0_r2	410	WT	r2	46537968	25807545	n.a.	n.a	single-read
SCAR_551_H3K27me3_Pole4Series_T0_r1	551	POLE4KO #1	r1	35045032	16920672	n.a.	n.a.	single-read
SCAR_551_H3K27me3_Pole4Series_T0_r2	551	POLE4KO #1	r2	44280507	28226472	n.a.	n.a.	single-read
SCAR_552_H3K27me3_Pole4Series_T0_r1	552	POLE4KO #2	r1	39689687	18446202	n.a.	n.a.	single-read
SCAR_552_H3K27me3_Pole4Series_T0_r2	552	POLE4KO #2	r2	51211342	31398245	n.a.	n.a.	single-read
SCAR_410_strandedInput_Pole4Series_T0_r1	410	WT	r1	20698643	13678094	n.a.	n.a	single-read
SCAR_410_strandedInput_Pole4Series_T0_r2	410	WT	r2	13804091	9458874	n.a.	n.a	single-read
SCAR_551_strandedInput_Pole4Series_T0_r1	551	POLE4-KO#1	r1	18328228	12237701	n.a.	n.a	single-read
SCAR_551_strandedInput_Pole4Series_T0_r2	551	POLE4-KO#1	r2	21029662	13639129	n.a.	n.a	single-read
SCAR_552_strandedInput_Pole4Series_T0_r1	552	POLE4-KO#2	r1	20384988	13459107	n.a.	n.a	single-read
SCAR_552_strandedInput_Pole4Series_T0_r2	552	POLE4-KO#2	r2	20103057	12959201	n.a.	n.a	single-read
SCAR_570_H3K27me3_T0_DMSO_r1	570	MCM2-2A RING1BmAID RING1AKO	r1	32921041	14273552	n.a.	n.a.	single-read
SCAR_570_H3K27me3_T3_DMSO_r1	570	MCM2-2A RING1BmAID RING1AKO	r1	38203095	18993011	n.a.	n.a.	single-read
SCAR_570_H3K27me3_T8_DMSO_r1	570	MCM2-2A RING1BmAID RING1AKO	r1	40503026	22535791	n.a.	n.a.	single-read
SCAR_570_H3K27me3_T0_IAA_r1	570	MCM2-2A RING1BmAID RING1AKO	r1	23789016	7423344	n.a.	n.a.	single-read	2h IAA (500uM)
SCAR_570_H3K27me3_T3_IAA_r1	570	MCM2-2A RING1BmAID RING1AKO	r1	37195201	18564622	n.a.	n.a.	single-read	5h IAA (500uM)
SCAR_570_H3K27me3_T8_IAA_r1	570	MCM2-2A RING1BmAID RING1AKO	r1	30904064	14020206	n.a.	n.a.	single-read	10h IAA (500uM)
SCAR_570_strandedInput_T0_DMSO_r1	570	MCM2-2A RING1BmAID RING1AKO	r1	18008114	12216846	n.a.	n.a.	single-read
SCAR_570_strandedInput_T3_DMSO_r1	570	MCM2-2A RING1BmAID RING1AKO	r1	10163429	7437003	n.a.	n.a.	single-read
SCAR_570_strandedInput_T8_DMSO_r1	570	MCM2-2A RING1BmAID RING1AKO	r1	6604651	2201781	n.a.	n.a.	single-read
SCAR_570_strandedInput_T0_IAA_r1	570	MCM2-2A RING1BmAID RING1AKO	r1	19119014	13104250	n.a.	n.a.	single-read	2h IAA (500uM)
SCAR_570_strandedInput_T3_IAA_r1	570	MCM2-2A RING1BmAID RING1AKO	r1	11928584	8583412	n.a.	n.a.	single-read	5h IAA (500uM)
SCAR_570_strandedInput_T8_IAA_r1	570	MCM2-2A RING1BmAID RING1AKO	r1	11389388	8199009	n.a.	n.a.	single-read	10h IAA (500uM)
SCAR_570_H3K27me3_T0_DMSO_r2	570	MCM2-2A RING1BmAID RING1AKO	r2	42882974	23519775	n.a.	n.a.	single-read
SCAR_570_H3K27me3_T3_DMSO_r2	570	MCM2-2A RING1BmAID RING1AKO	r2	37526734	22195411	n.a.	n.a.	single-read
SCAR_570_H3K27me3_T8_DMSO_r2	570	MCM2-2A RING1BmAID RING1AKO	r2	42592080	27398597	n.a.	n.a.	single-read
SCAR_570_H3K27me3_T0_IAA_r2	570	MCM2-2A RING1BmAID RING1AKO	r2	42733900	22711250	n.a.	n.a.	single-read	2h IAA (500uM)
SCAR_570_H3K27me3_T3_IAA_r2	570	MCM2-2A RING1BmAID RING1AKO	r2	85398923	38380353	n.a.	n.a.	single-read	5h IAA (500uM)
SCAR_570_H3K27me3_T8_IAA_r2	570	MCM2-2A RING1BmAID RING1AKO	r2	46236731	28738289	n.a.	n.a.	single-read	10h IAA (500uM)
SCAR_570_strandedInput_T0_DMSO_r2	570	MCM2-2A RING1BmAID RING1AKO	r2	8268696	5531262	n.a.	n.a.	single-read
SCAR_570_strandedInput_T3_DMSO_r2	570	MCM2-2A RING1BmAID RING1AKO	r2	9696278	6929892	n.a.	n.a.	single-read
SCAR_570_strandedInput_T8_DMSO_r2	570	MCM2-2A RING1BmAID RING1AKO	r2	10518872	7494193	n.a.	n.a.	single-read
SCAR_570_strandedInput_T0_IAA_r2	570	MCM2-2A RING1BmAID RING1AKO	r2	10658585	7059638	n.a.	n.a.	single-read	2h IAA (500uM)
SCAR_570_strandedInput_T3_IAA_r2	570	MCM2-2A RING1BmAID RING1AKO	r2	10644232	7463784	n.a.	n.a.	single-read	5h IAA (500uM)
SCAR_570_strandedInput_T8_IAA_r2	570	MCM2-2A RING1BmAID RING1AKO	r2	10313589	7248803	n.a.	n.a.	single-read	10h IAA (500uM)
SCAR_570_H3K27me3_T0_DMSO_r3	570	MCM2-2A RING1BmAID RING1AKO	r3	44768403	24536139	n.a.	n.a.	single-read
SCAR_570_H3K27me3_T3_DMSO_r3	570	MCM2-2A RING1BmAID RING1AKO	r3	58099653	35148348	n.a.	n.a.	single-read
SCAR_570_H3K27me3_T8_DMSO_r3	570	MCM2-2A RING1BmAID RING1AKO	r3	60826666	36341412	n.a.	n.a.	single-read
SCAR_570_H3K27me3_T0_IAA_r3	570	MCM2-2A RING1BmAID RING1AKO	r3	44804932	24100925	n.a.	n.a.	single-read	2h IAA (500uM)
SCAR_570_H3K27me3_T3_IAA_r3	570	MCM2-2A RING1BmAID RING1AKO	r3	47827882	29926006	n.a.	n.a.	single-read	5h IAA (500uM)
SCAR_570_H3K27me3_T8_IAA_r3	570	MCM2-2A RING1BmAID RING1AKO	r3	58385259	34878189	n.a.	n.a.	single-read	10h IAA (500uM)
SCAR_570_strandedInput_T0_DMSO_r3	570	MCM2-2A RING1BmAID RING1AKO	r3	21109614	13759084	n.a.	n.a.	single-read
SCAR_570_strandedInput_T3_DMSO_r3	570	MCM2-2A RING1BmAID RING1AKO	r3	24251857	16766291	n.a.	n.a.	single-read
SCAR_570_strandedInput_T8_DMSO_r3	570	MCM2-2A RING1BmAID RING1AKO	r3	18340476	12695591	n.a.	n.a.	single-read
SCAR_570_strandedInput_T0_IAA_r3	570	MCM2-2A RING1BmAID RING1AKO	r3	19960843	13145351	n.a.	n.a.	single-read	2h IAA (500uM)
SCAR_570_strandedInput_T3_IAA_r3	570	MCM2-2A RING1BmAID RING1AKO	r3	20251797	13914613	n.a.	n.a.	single-read	5h IAA (500uM)
SCAR_570_strandedInput_T8_IAA_r3	570	MCM2-2A RING1BmAID RING1AKO	r3	21263453	14336187	n.a.	n.a.	single-read	10h IAA (500uM)
xSCAR_410_H2AZ_T0_r1	410	WT	r1	24992663	1463084	n.a.	n.a.	single-read
xSCAR_410_H2AZ_T0_r2_A+B	410	WT	r2	83907950	9183930	n.a.	n.a.	single-read	sequenced in technical replicates (A+B)
xSCAR_551_H2AZ_T0_r1	551	POLE4KO #1	r1	33117346	3169638	n.a.	n.a.	single-read
xSCAR_551_H2AZ_T0_r2_A+B	551	POLE4KO #1	r2	64853209	16275113	n.a.	n.a.	single-read	sequenced in technical replicates (A+B)
xSCAR_442_H2AZ_T0_r1	442	MCM2-2A #2	r1	29526679	1929297	n.a.	n.a.	single-read
xSCAR_442_H2AZ_T0_r2_A+B	442	MCM2-2A #2	r2	82759644	12180628	n.a.	n.a.	single-read	sequenced in technical replicates (A+B)
xSCAR_579_H2AZ_T0_r1	579	POLA1-3A #2	r1	20512494	1966897	n.a.	n.a.	single-read
xSCAR_579_H2AZ_T0_r2_A+B	579	POLA1-3A #2	r2	70923082	16291061	n.a.	n.a.	single-read	sequenced in technical replicates (A+B)
xSCAR_410_H4K20me0_T0_r1	410	WT	r1	29753310	9202916	n.a.	n.a.	single-read
xSCAR_410_H4K20me0_T0_r2	410	WT	r2	19884965	9062215	n.a.	n.a.	single-read
xSCAR_551_H4K20me0_T0_r1	551	POLE4KO #1	r1	19782333	6165535	n.a.	n.a.	single-read
xSCAR_551_H4K20me0_T0_r2	551	POLE4KO #1	r2	34120118	15635543	n.a.	n.a.	single-read
xSCAR_442_H4K20me0_T0_r1	442	MCM2-2A #2	r1	21954727	6887541	n.a.	n.a.	single-read
xSCAR_442_H4K20me0_T0_r2	442	MCM2-2A #2	r2	35066084	15984984	n.a.	n.a.	single-read
xSCAR_579_H4K20me0_T0_r1	579	POLA1-3A #2	r1	26423379	8444103	n.a.	n.a.	single-read
xSCAR_579_H4K20me0_T0_r2	579	POLA1-3A #2	r2	31407063	14454648	n.a.	n.a.	single-read
xSCAR_410_strandedInput_T0_r1	410	WT	r1	26133481	9129929	n.a.	n.a.	single-read
xSCAR_410_strandedInput_T0_r2	410	WT	r2	23638196	7343156	n.a.	n.a.	single-read
xSCAR_551_strandedInput_T0_r1	551	POLE4KO #1	r1	18797931	6748983	n.a.	n.a.	single-read
xSCAR_551_strandedInput_T0_r2	551	POLE4KO #1	r2	38219602	11930574	n.a.	n.a.	single-read
xSCAR_442_strandedInput_T0_r1	442	MCM2-2A #2	r1	24462728	8485045	n.a.	n.a.	single-read
xSCAR_442_strandedInput_T0_r2	442	MCM2-2A #2	r2	30281309	9353284	n.a.	n.a.	single-read
xSCAR_579_strandedInput_T0_r1	579	POLA1-3A #2	r1	21637802	7828061	n.a.	n.a.	single-read
xSCAR_579_strandedInput_T0_r2	579	POLA1-3A #2	r2	48593703	15183223	n.a.	n.a.	single-read
xSCAR_570_JARID2_T0_DMSO_rep1	570	MCM2-2A RING1BmAID RING1AKO	r1	73977558	5927318	10486468	801260	single-read
xSCAR_570_JARID2_T0_DMSO_rep2	570	MCM2-2A RING1BmAID RING1AKO	r2	28188012	4626323	1697115	273615	single-read
xSCAR_570_JARID2_T0_IAA_rep1	570	MCM2-2A RING1BmAID RING1AKO	r1	75662984	5950290	8899709	673953	single-read	2h IAA (500uM)
xSCAR_570_JARID2_T0_IAA_rep2	570	MCM2-2A RING1BmAID RING1AKO	r2	30505314	5072146	1853533	303974	single-read	2h IAA (500uM)
xSCAR_570_strandedInput_JARID2_T0_DMSO_rep1	570	MCM2-2A RING1BmAID RING1AKO	r1	36125769	20394475	402972	190418	single-read
xSCAR_570_strandedInput_JARID2_T0_DMSO_rep2	570	MCM2-2A RING1BmAID RING1AKO	r2	14379486	7479847	138099	58786	single-read
xSCAR_570_strandedInput_JARID2_T0_IAA_rep1	570	MCM2-2A RING1BmAID RING1AKO	r1	45301174	25399224	512750	238807	single-read	2h IAA (500uM)
xSCAR_570_strandedInput_JARID2_T0_IAA_rep2	570	MCM2-2A RING1BmAID RING1AKO	r2	10610622	5503531	124457	54043	single-read	2h IAA (500uM)
